# Supplementary material for: Split-GFP Reassembly Assay: Strengths and Caveats from a Multiparametric Analysis
Source: Int J Mol Sci. 2022 Oct 29;23(21):13167. doi: 10.3390/ijms232113167 (PMC9658207; doi:10.3390/ijms232113167)
Supplement: Supplementary file 1 [file ijms-23-13167-s001.zip]

Archive with 1 entries (1 files):
- ijms-1968998-supplementary.pdf
